# Supplementary material for: Prevotella stercorea increases fat deposition in Jinhua pigs fed alfalfa grass-based diets
Source: J Anim Sci Biotechnol. 2025 Jun 24;16:88. doi: 10.1186/s40104-025-01217-6 (PMC12186324; doi:10.1186/s40104-025-01217-6)
Supplement: Supplementary file 2 — Additional file 2: Tabel S1. Meat quality and carcass index. Tabel S2. The genera of MaAsLin2 model responding to pig breeds in day 60. Tabel S3. The genera of MaAsLin2 model responding to pig breeds in day 90. Tabel S4. The genera of MaAsLin2 model responding to pig breeds in day 180. Tabel S5. The genera of MaAsLin2 model responding to feed types in day 60. Tabel S6. The genera of MaAsLin2 model responding to feed types in day 90. Tabel S7. The genera of MaAsLin2 model responding to feed types in day 180. Tabel S8. Mantal test. Tabel S9. ASVs belong to Prevotella in pig samples. Tabel S10. The sequences of ASVs belong to Prevotella. [file 40104_2025_1217_MOESM2_ESM.xlsx]

## Sheet: Table S1
Table S1 Meat quality and carcass index
Index	CW	BF	LMA	IMF	IMP	Marbling	Meatcolour	Chromatism	pH	DL	TG
Unit	kg	mm	cm2	%	mg/g					%	mmol/gtissue
JJF60_1	11.9	14.51	11	8.39	1.52	2.3	4.5	9	5.66	0.04	2.59
JJF60_2	12	16.12	13.75	13.69	1.52	2.6	5.1	6.21	6	0.05	2.97
JJF60_3	13.55	22.07	20.75	9.45	1.61	1.7	3.6	6.1	6.09	0.05	3.18
JJF60_4	12.45	17.99	14.75	9.05	1.17	3.2	6.2	7.19	6.29	0.07	3.71
JJF60_5	15.05	20.08	18	9.02	1.47	1.1	5.9	13.53	5.55	0.07	5.22
JJF60_6	14.25	16.01	10.75	8	1.74	4.3	3.5	2.79	5.75	0.04	3.58
JDF60_1	14.3	19.27	15.75	10.4	2	3.2	5.9	0	5.8	0.04	2.17
JDF60_2	14.55	20.83	14.5	10.64	1.76	3.1	3.4	11.52	5.88	0.05	2.38
JDF60_3	13	17.56	14.25	9.78	1.7	1	4.5	4.77	5.57	0.04	3.58
JDF60_4	13	18.04	14.5	13.95	1.06	1.2	4.5	5.82	5.25	0.06	3.69
JDF60_5	11.85	17.38	15.25	11.59	1.64	1	4.8	8.58	5.43	0.04	4.62
JDF60_6	11.55	16.74	12.75	7.71	1.74	1	5.5	2.42	5.84	0.04	2.57
DDF60_1	19.85	8.88	20.25	10.99	1.45	0.5	3.5	5.92	5.42	0.05	2.42
DDF60_2	16.8	12.7	12	10.54	1.28	1	3	0	5.62	0.05	2.24
DDF60_3	17	9.41	12.5	8.61	1.52	0.5	4	2.22	5.67	0.07	2.37
DDF60_4	20.55	11.75	13	9.26	1.29	0.5	3.5	1.44	5.49	0.06	0.64
DDF60_5	21.35	11.55	15	8.86	1.51	0.5	3	1.05	5.42	0.06	1.2
DDF60_6	19.55	9.67	18	8.67	1.25	1.2	2	1.61	5.67	0.06	0.63
DJF60_1	21	14.44	15.75	7.99	1.51	1	3.5	0.99	5.69	0.05	2.02
DJF60_2	17.25	10.33	11.5	9.3	1.56	1.2	3	1.99	5.73	0.05	1.83
DJF60_3	19.1	13.46	12.5	8.69	1.13	0.5	3.2	0	5.7	0.06	2.31
DJF60_4	18.5	10.3	15.5	10.14	1.81	1	3.8	1.43	5.61	0.05	2.8
DJF60_5	13.25	11.24	12	9.57	1.56	1.5	3.5	4.82	5.69	0.05	1.94
DJF60_6	15.8	11.41	11.25	10.25	1.61	1	3	4.01	5.7	0.05	2.94
JJF90_1	19.7	20	31.5	9.72	2.05	1.5	3.5	6.91	5.48	0.06	7.35
JJF90_2	19.1	21.6	20.75	11.56	2.01	1.5	4.5	7.55	5.82	0.06	4.83
JJF90_3	20.6	24.3	16.5	15.63	1.51	1	3	10.95	5.65	0.05	6.74
JJF90_4	20.6	24.6	16	14.46	2.31	1.5	3.5	6.51	5.64	0.06	8.66
JJF90_5	19.7	23.7	16.25	7.79	2.09	1.5	2.5	7.35	5.6	0.07	8.88
JJF90_6	25.6	30.2	20.5	13.85	2.51	2	4.5	9.36	5.98	0.05	4.55
JDF90_1	22	22.1	22.25	14.74	2.84	1.5	2.5	7.45	5.48	0.03	6.09
JDF90_2	21.2	24.7	15.5	13.93	2.49	1	1.5	6.8	5.31	0.04	5.09
JDF90_3	24.3	28.4	19.25	10.12	2.53	2	1.5	8.31	6.33	0.05	6.16
JDF90_4	20.3	24.3	13.5	9.33	1.81	2.5	2.5	11.87	6.74	0.03	5.63
JDF90_5	21.6	25.4	17.25	8.85	2.46	2	2.5	10.76	5.52	0.04	5.44
JDF90_6	24.7	31.1	21.75	10.6	2.74	2.5	2.5	8.18	6.12	0.03	5.09
DDF90_1	30.9	15.8	29.25	8.04	2.32	2	1.5	2.67	5.78	0.05	2.81
DDF90_2	21.9	9.8	27	7.82	2.22	2	2	4.3	5.77	0.04	2.41
DDF90_3	32.1	19.2	30.25	12.19	2.04	2.5	2.5	5.66	5.56	0.05	1.91
DDF90_4	35.1	16.8	33.5	7.92	2.37	1.5	1.5	2.83	5.66	0.04	2.05
DDF90_5	31.5	12.8	31	7.86	2.29	1.5	2	5.75	5.89	0.04	5.17
DDF90_6	31.3	17.2	31.75	7.6	1.91	1.5	1	6.18	5.77	0.05	1.91
DJF90_1	25.4	16.1	29.25	6.31	2.03	1	1.5	2.57	5.49	0.05	4.39
DJF90_2	25.8	14.9	25.75	13.12	2.35	1.2	1.8	4.08	5.77	0.05	4.31
DJF90_3	25.9	15.2	29.25	9.08	2.4	1.2	1.2	1.42	5.57	0.04	2.07
DJF90_4	19.2	14.4	20.5	7.46	2.06	1	2	2.18	5.39	0.05	3.09
DJF90_5	24.9	16.5	25.75	8.43	2.43	1	1	4.63	5.67	0.05	3.87
DJF90_6	20.1	15.9	22	10.62	2.37	1	2	2.92	5.66	0.04	4.54
JJF180-1	42	29.5	24.42	10.07	2.16	2	3	16.28	5.68	0.07	7.45
JJF180-2	43	29.6	23.85	13.49	1.82	3.25	2.5	18.83	5.96	0.09	7.95
JJF180-3	49.5	39.9	23.78	10.43	1.49	2.25	2.75	18.57	5.56	0.07	9.64
JJF180-4	42	29.9	22.77	11.44	1.42	3.25	3	17.59	5.99	0.07	8.05
JJF180-5	41	37.7	13.55	13.57	1.54	2.5	2.5	17.8	5.54	0.05	8.78
JJF180-6	43	26.4	29.07	9.75	1.88	2.25	4.3	16.87	5.65	0.06	7.84
JDF180-1	42	29.7	26.54	14.35	1.75	3.5	2.5	15.3	5.86	0.12	9.33
JDF180-2	48	30.7	31.47	10.96	1.65	3.75	4	19.62	6.23	0.06	8.04
JDF180-3	43	34.3	30.24	9.74	1.54	3.25	4.5	19.89	5.91	0.05	7.49
JDF180-4	43	24.6	29.07	11.26	1.5	2.5	4.25	17.81	5.54	0.06	8.9
JDF180-5	44.5	29.3	21.08	9.18	1.58	2	4	16.95	5.67	0.07	7.43
JDF180-6	45.5	37.2	24.28	9.5	1.76	3	3	22.59	5.76	0.06	7.56
DDF180_1	96.5	30	49.19	4.03	1.77	1.5	2.75	9.82	5.7	0.09	2.25
DDF180_2	108	33.2	67.16	4.93	1.59	1.5	2.75	1.47	5.82	0.05	3.81
DDF180_3	101	34.7	85.8	4.72	1.88	1	2.5	3.4	5.92	0.04	2.23
DDF180_4	86	21.8	49.73	5.56	1.61	1	2.5	2.98	5.92	0.14	4.33
DDF180_5	96.5	25.4	101.19	5.84	1.82	1	2.5	1.43	5.74	0.07	4.68
DDF180_6	95	28.3	62.89	3.78	1.63	0.75	2	1.63	5.82	0.06	4.92
DJF180_1	97.5	24.6	70.57	4.64	1.6	1.75	2.75	1.37	6.03	0.08	3.56
DJF180_2	102	26.9	62.26	4.52	1.88	1	2	7.09	5.68	0.06	3.24
DJF180_3	89.5	25.1	72.91	4.96	1.69	1.5	1.75	3.57	5.48	0.06	5.04
DJF180_4	67	19.4	47.56	3.8	1.49	1.5	2	2.1	5.65	0.07	4.85
DJF180_5	90.5	32.6	66.55	5.46	1.4	1.5	2.25	2.02	5.73	0.09	4.59
DJF180_6	103.5	32.3	65.59	3.67	1.6	1	1	4.9	5.69	0.07	5.61

## Sheet: Table S2
Tabel S2 The genera of MaAsLin2 model responding to pig breeds in day 60
Feature	Metadata	Value	Coef	Sstderr	pval	qval
Lactobacillus	Breed	JH	4.97036	0.503577	1.8747e-08	2.21215e-06
unclassified_c__Bacilli	Breed	JH	4.038	0.660088	1.13894e-05	0.000671974
Bacillus	Breed	JH	3.94473	0.732029	4.89899e-05	0.00192694
norank_f_Oscillospiraceae	Breed	JH	3.80652	1.07572	0.00252376	0.0212717
Blautia	Breed	JH	3.31909	0.903587	0.0018842	0.0185279
Subdoligranulum	Breed	JH	2.63538	0.575837	0.000268096	0.00632707
Holdemanella	Breed	JH	2.55234	0.692726	0.00183876	0.0185279
Coprococcus	Breed	JH	2.27381	0.722916	0.00590181	0.0386896
Clostridium_sensu_stricto_1	Breed	JH	-2.20518	0.609312	0.00211903	0.0192342
unclassified_f_Peptostreptococcaceae	Breed	JH	-1.80249	0.542215	0.00401375	0.0315749
norank_o__Clostridia_UCG-014	Breed	JH	1.69739	0.387294	0.000405988	0.00798442
Terrisporobacter	Breed	JH	-1.39795	0.296012	0.000196547	0.00579814
Intestinibacter	Breed	JH	-1.26252	0.325747	0.00121383	0.0159147

## Sheet: Table S3
Tabel S3 The genera of MaAsLin2 model responding to pig breeds in day 90
Feature	Metadata	Value	Coef	Sstderr	pval	qval
Prevotella	Breed	JH	2.85952	0.856433	0.00388944	0.0163912
Holdemanella	Breed	JH	2.84652	0.609851	0.00022091	0.00338582
Blautia	Breed	JH	2.81834	0.692237	0.000794452	0.00721118
Lachnospiraceae_AC2044_group	Breed	JH	-2.49639	0.383018	5.26424e-06	0.000207377
Bifidobacterium	Breed	JH	2.43276	0.849406	0.0107498	0.0325251
Lachnospiraceae_XPB1014_group	Breed	JH	-2.3492	0.438731	5.25521e-05	0.00155029
Monoglobus	Breed	JH	-2.32219	0.628597	0.00180016	0.0106209
Intestinibacter	Breed	JH	-2.31249	0.598884	0.00125248	0.00908631
Oscillibacter	Breed	JH	-2.19017	0.823959	0.0165592	0.0488496
Ruminococcus_gauvreauii_group	Breed	JH	2.10825	0.728528	0.0100932	0.0313419
norank_o__Gastranaerophilales	Breed	JH	-2.03799	0.692269	0.00907573	0.0297482
Collinsella	Breed	JH	2.02197	0.589124	0.00317852	0.0150026
Christensenellaceae_R.7_group	Breed	JH	-1.89426	0.557437	0.00342134	0.0151724
Olsenella	Breed	JH	1.8759	0.503365	0.00167762	0.0106209
Peptococcus	Breed	JH	1.86301	0.542294	0.00315624	0.0150026
UCG.005	Breed	JH	-1.71182	0.566497	0.00768937	0.0266866
unclassified_f_Oscillospiraceae	Breed	JH	-1.70451	0.536138	0.00548731	0.0215834
Solobacterium	Breed	JH	1.68534	0.378051	0.000345473	0.00452953
norank_f_Eubacterium_coprostanoligenes_group	Breed	JH	-1.6372	0.466319	0.00267999	0.0137495

## Sheet: Table S4
Tabel S4 The genera of MaAsLin2 model responding to pig breeds in day 180
Feature	Metadata	Value	Coef	Sstderr	pval	qval
Sarcina	Breed	JH	3.73757	0.81227	0.000254304	0.00795273
Prevotella	Breed	JH	2.17973	0.474439	0.000258163	0.00795273
Treponema	Breed	JH	2.0739	0.567548	0.00196398	0.0294596
Ruminococcus	Breed	JH	2.01738	0.383974	6.46405e-05	0.00775686
Peptococcus	Breed	JH	-1.88488	0.587758	0.00517027	0.0477255
UCG.002	Breed	JH	1.62254	0.370762	0.000411672	0.00988013
Solobacterium	Breed	JH	1.39468	0.428756	0.00468311	0.0477255
Rikenellaceae_RC9_gut_group	Breed	JH	1.13471	0.339904	0.00389406	0.0469336
unclassified_f_Oscillospiraceae	Breed	JH	1.09781	0.32905	0.00391113	0.0469336
Clostridium_sensu_stricto_1	Breed	JH	-1.08146	0.336328	0.00507539	0.0477255
Turicibacter	Breed	JH	1.03096	0.225007	0.000265091	0.00795273
Family_XIII_AD3011_group	Breed	JH	0.675348	0.178218	0.00146397	0.0279602

## Sheet: Table S5
Tabel S5 The genera of MaAsLin2 model responding to feed types in day 60
Feature	Metadata	Value	Coef	Sstderr	pval	qval
Treponema	Feed	JF	-3.27703	1.0122	0.00484018	0.0335965
UCG-002	Feed	JF	-3.11484	0.95521	0.00460249	0.0335965
norank_o__Gastranaerophilales	Feed	JF	-2.90795	0.731009	0.000972495	0.0143443
Lactobacillus	Feed	JF	-2.14634	0.503577	0.000526123	0.00886893
Terrisporobacter	Feed	JF	1.12126	0.296012	0.00146898	0.017334

## Sheet: Table S6
Tabel S6 The genera of MaAsLin2 model responding to feed types in day 90
Feature	Metadata	Value	Coef	Sstderr	pval	qval
Bifidobacterium	Feed	JF	5.53546	0.849406	5.27231e-06	0.000207377
Olsenella	Feed	JF	4.07866	0.503365	3.06618e-07	3.61809e-05
Bacillus	Feed	JF	-3.73296	1.10071	0.00347164	0.0151724
Treponema	Feed	JF	-3.31636	1.04038	0.00538885	0.0215834
unclassified_c__Bacilli	Feed	JF	-3.03409	0.843823	0.00222988	0.0119603
Streptococcus	Feed	JF	3.02309	0.76679	0.00105021	0.00885173
Subdoligranulum	Feed	JF	2.91407	0.626258	0.00022778	0.00338582
Marvinbryantia	Feed	JF	2.46536	0.632283	0.00115386	0.00907701
Clostridium_sensu_stricto_6	Feed	JF	2.18093	0.496478	0.000397266	0.00468774
Blautia	Feed	JF	2.14794	0.692237	0.00646427	0.023837
norank_f_Atopobiaceae	Feed	JF	2.09798	0.419124	0.000108297	0.00255581
Lachnospiraceae_UCG.007	Feed	JF	2.08843	0.494052	0.000567401	0.00608667
Holdemanella	Feed	JF	1.86701	0.609851	0.00706462	0.0252614
Ruminococcus	Feed	JF	1.86585	0.457648	0.000784735	0.00721118
Turicibacter	Feed	JF	1.8527	0.50013	0.00176081	0.0106209
Collinsella	Feed	JF	1.84251	0.589124	0.00613168	0.02334
Solobacterium	Feed	JF	1.75775	0.378051	0.000229547	0.00338582
Eubacterium_hallii_group	Feed	JF	1.6512	0.429889	0.00130905	0.00908631
Peptococcus	Feed	JF	-1.5696	0.542294	0.0100822	0.0313419
NK4A214_group	Feed	JF	-1.44232	0.396311	0.00202806	0.0113957
Mogibacterium	Feed	JF	1.35286	0.457348	0.00880721	0.0296929

## Sheet: Table S7
Tabel S7 The genera of MaAsLin2 model responding to feed types in day 180
Feature	Metadata	Value	Coef	Sstderr	pval	qval
unclassified_c__Clostridia	Feed	JF	-1.04231	0.278716	0.00163101	0.0279602

## Sheet: Table S8
Tabel S8 Mantal test
spec	env	r	p.value		spec	env	r	p.value
Cluster1	BF	-0.0751307	0.728		Cluster6	IMP	0.0615241	0.265
Cluster2	BF	0.151761	0.045		Cluster7	IMP	-0.0182245	0.503
Cluster3	BF	-0.0149529	0.502		Cluster8	IMP	0.066731	0.263
Cluster4	BF	-0.0437202	0.598		Cluster9	IMP	-0.119848	0.854
Cluster5	BF	-0.16734	0.911		Cluster10	IMP	0.00672867	0.392
Cluster6	BF	0.0279637	0.419		Cluster1	LMA	0.0827151	0.21
Cluster7	BF	-0.022414	0.57		Cluster2	LMA	0.361211	0.003
Cluster8	BF	-0.0644649	0.665		Cluster3	LMA	-0.0298732	0.525
Cluster9	BF	-0.0359326	0.561		Cluster4	LMA	0.0129643	0.387
Cluster10	BF	0.0732808	0.263		Cluster5	LMA	0.00575438	0.346
Cluster1	Chromatism	0.338027	0.004		Cluster6	LMA	0.182694	0.054
Cluster2	Chromatism	0.470194	0.001		Cluster7	LMA	-0.0574102	0.712
Cluster3	Chromatism	0.0699632	0.118		Cluster8	LMA	0.209013	0.054
Cluster4	Chromatism	-0.0400009	0.722		Cluster9	LMA	0.156613	0.11
Cluster5	Chromatism	0.0358545	0.206		Cluster10	LMA	-0.00308466	0.443
Cluster6	Chromatism	0.0509617	0.182		Cluster1	Marbling	0.399273	0.001
Cluster7	Chromatism	0.0113742	0.311		Cluster2	Marbling	0.307074	0.004
Cluster8	Chromatism	0.336257	0.002		Cluster3	Marbling	0.145995	0.073
Cluster9	Chromatism	0.250242	0.003		Cluster4	Marbling	0.173657	0.037
Cluster10	Chromatism	0.0962641	0.089		Cluster5	Marbling	0.0739391	0.21
Cluster1	CW	0.240959	0.008		Cluster6	Marbling	0.00899132	0.409
Cluster2	CW	0.459582	0.001		Cluster7	Marbling	0.0950071	0.118
Cluster3	CW	-0.0336868	0.655		Cluster8	Marbling	0.348605	0.002
Cluster4	CW	0.0173461	0.283		Cluster9	Marbling	0.301215	0.007
Cluster5	CW	0.0666585	0.134		Cluster10	Marbling	0.17587	0.035
Cluster6	CW	0.0492184	0.18		Cluster1	Meatcolour	0.174278	0.097
Cluster7	CW	0.0313561	0.264		Cluster2	Meatcolour	-0.0875469	0.829
Cluster8	CW	0.324255	0.001		Cluster3	Meatcolour	0.030553	0.369
Cluster9	CW	0.23169	0.013		Cluster4	Meatcolour	0.00963291	0.387
Cluster10	CW	0.0656343	0.152		Cluster5	Meatcolour	0.0807016	0.268
Cluster1	DL	0.0207809	0.392		Cluster6	Meatcolour	-0.329274	1
Cluster2	DL	-0.0308967	0.593		Cluster7	Meatcolour	0.130757	0.133
Cluster3	DL	-0.110118	0.774		Cluster8	Meatcolour	0.0813435	0.255
Cluster4	DL	0.0547995	0.299		Cluster9	Meatcolour	0.305573	0.032
Cluster5	DL	-0.0398864	0.495		Cluster10	Meatcolour	0.184002	0.112
Cluster6	DL	0.0842836	0.269		Cluster1	pH	0.0766383	0.23
Cluster7	DL	0.142961	0.12		Cluster2	pH	-0.100583	0.901
Cluster8	DL	0.0387482	0.356		Cluster3	pH	0.195172	0.104
Cluster9	DL	-0.0961718	0.717		Cluster4	pH	-0.0520848	0.605
Cluster10	DL	-0.114144	0.825		Cluster5	pH	0.106678	0.186
Cluster1	IMF	0.126426	0.087		Cluster6	pH	-0.106709	0.827
Cluster2	IMF	0.65133	0.001		Cluster7	pH	0.0341141	0.32
Cluster3	IMF	-0.0275876	0.604		Cluster8	pH	-0.0589698	0.637
Cluster4	IMF	0.188681	0.026		Cluster9	pH	0.174467	0.115
Cluster5	IMF	0.180061	0.036		Cluster10	pH	0.0558512	0.26
Cluster6	IMF	-0.0314549	0.632		Cluster1	TG	0.176459	0.033
Cluster7	IMF	0.0814131	0.137		Cluster2	TG	0.555563	0.001
Cluster8	IMF	0.41418	0.001		Cluster3	TG	-0.0366873	0.63
Cluster9	IMF	0.12363	0.077		Cluster4	TG	-0.00403681	0.485
Cluster10	IMF	0.108063	0.109		Cluster5	TG	0.122695	0.089
Cluster1	IMP	-0.0342283	0.549		Cluster6	TG	0.0501096	0.253
Cluster2	IMP	0.00952435	0.431		Cluster7	TG	0.013753	0.361
Cluster3	IMP	0.0148175	0.36		Cluster8	TG	0.216194	0.013
Cluster4	IMP	0.0272901	0.367		Cluster9	TG	0.152531	0.055
Cluster5	IMP	-0.135084	0.857		Cluster10	TG	0.0796991	0.164

## Sheet: Table S9
Tabel S9 ASVs belong to Prevotella in pig samples
ASV	Genus	Species (Blast in NCBI)	Per.Ident	Total	Percent
ASV1627	g__Prevotella	Prevotella stercorea DSM 18206	98.58	17	1.55712e-05
ASV8976	g__Prevotella	Prevotella copri DSM 18205	97.88	10	9.15952e-06
ASV10346	g__Prevotella	Prevotella stercorea DSM 18206	98.35	8	7.32762e-06
ASV13678	g__Prevotella	Prevotella copri DSM 18205	98.11	4	3.66381e-06
ASV6146	g__Prevotella	Prevotella dentalis DSM 3688	92.22	4	3.66381e-06
ASV16949	g__Prevotella	Prevotella stercorea DSM 18206	98.11	3	2.74786e-06
ASV31449	g__Prevotella	Prevotella stercorea DSM 18206	98.35	2	1.8319e-06
ASV2164	g__Prevotella	Prevotella dentalis DSM 3688	92.92	1	9.15952e-07
ASV8797	g__Prevotella	Prevotella dentalis DSM 3688	92.45	1	9.15952e-07
ASV11952	g__Prevotella	Prevotella hominis	98.94	1	9.15952e-07
ASV3865	g__Prevotella	Massiliprevotella massiliensis	89.79	1	9.15952e-07
ASV2864	g__Prevotella	Prevotella hominis	96.83	1	9.15952e-07

## Sheet: Table S10
Tabel S10 The sequences of ASVs belong to Prevotella
ASV	Sequences
ASV1627	TGAGGAATATTGGTCAATGGACGGGAGTCTGAACCAGCCAAGTAGCGTGCAGGATGACGGCCCTATGGGTTGTAAACTGCTTTTATAGGGGGATAAAGTGTGCCACGTGTGGCATATTGCAGGTACCCTATGAATAAGGACCGGCTAATTCCGTGCCAGCAGCCGCGGTAATACGGAAGGTCCGGGCGTTATCCGGATTTATTGGGTTTAAAGGGAGCGTAGGCCGTCTTATAAGCGTGTTGTGAAATGTCGGGGCTCAACCTGGGCATTGCAGCGCGAACTGTGAGACTTGAGTGCGCAGGAAGTAGGCGGAATTCGTCGTGTAGCGGTGAAATGCTTAGATATGACGAAGAACTCCGATTGCGAAGGCAGCCTGCTGTAGCGCAACTGACGCTGAAG…
ASV8976	TGAGGAATATTGGTCAATGGGCGAGAGCCTGAACCAGCCAAGTAGCGTGCAGGAAGACGGCCCTATGGGTTGTAAACTGCTTTTATAGGGGAATAAAGTGAGCCACGTGTGGTTTTTTGCATGTACCCTATGAATAAGGACCGGCTAATTCCGTGCCAGCAGCCGCGGTAATACGGAAGGTCCGGGCGTTATCCGGATTTATTGGGTTTAAAGGGAGCGTAGGCCGGAGATTAAGCGTGTTGTGAAATGTAGACGCTCAACGTCTGCACTGCAGCGCGAACTGGTTTCCTTGAGTACGCATAAAGTGGGCGGAATTCGTGGTGTAGCGGTGAAATGCTTAGATATCACGAAGAACTCCGATTGCGAAGGCAGCTCACTGGGGCGCAACTGACGCTGAAG…
ASV10346	TGAGGAATATTGGTCAATGGACGGGAGTCTGAACCAGCCAAGTAGCGTGCAGGACGACGGCCCTATGGGTTGTAAACTGCTTTTATAGGGGGATAAAGTGTGCCACGTGTGGCATATTGCAGGTACCCTATGAATAAGGACCGGCTAATTCCGTGCCAGCAGCCGCGGTAATACGGAAGGTCCGGGCGTTATCCGGATTTATTGGGTTTAAAGGGAGCGTAGGCCGTCTTATAAGCGTGTTGTGAAATGTCGGGGCTCAACCTGGGCATTGCAGCGCGAACTGTGAGACTTGAGTGCGCAGGAAGTAGGCGGAATTCGTCGTGTAGCGGTGAAATGCTTAGATATGACGAAGAACTCCGATTGCGAAGGCAGCCTGCTGTAGCGCAACTGACGCTGAAG…
ASV13678	TGAGGAATATTGGTCAATGGGCGAGAGCCTGAACCAGCCAAGTAGCGTGCAGGAAGACGGCCCTATGGGTTGTAAACTGCTTTTATAGGGGAATAAAGTGAGCCACGTGTGGCTTTTTGCATGTACCCTATGAATAAGGACCGGCTAATTCCGTGCCAGCAGCCGCGGTAATACGGAAGGTCCGGGCGTTATCCGGATTTATTGGGTTTAAAGGGAGCGTAGGCCGGAGATTAAGCGTGTTGTGAAATGTAGACGCTCAACGTCTGCACTGCAGCGCGAACTGGTTTCCTTGAGTACGCATAAAGTGGGCGGAATTCGTGGTGTAGCGGTGAAATGCTTAGATATCACGAAGAACTCCGATTGCGAAGGCAGCTCACTGGGGCGCAACTGACGCTGAAG…
ASV6146	TGGGGAATATTGCACAATGGGCGAAAGCCTGAACCAGCCAAGTAGCGTGCAGGACGACGGCCCTATGGGTTGTAAACTGCTTTTATGCGGGGATAAAGTGGGCCACGTGTGGCCTTTTGCAGGTACCGCATGAATAAGGACCGGCTAATTCCGTGCCAGCAGCCGCGGTAATACGGAAGGTCCGGGCGTTATCCGGATTTATTGGGTTTAAAGGGAGCGCAGGCCGCCGGGCAAGCGTGTTGTGAAATGCAGTCGCTCAACGTCTGCACTGCAGCGCGAACTGCCCAGCTTGAGTGCGCGCAACGTTGGCGGAATTCGCCGTGTAGCGGTGAAATGCTTAGATATGGCGAAGAACTCCGATTGCGAAGGCAGCTGACGGGTGCGTAACTGACGCTCATG…
ASV16949	TGAGGAATATTGGTCAATGGACGGGAGTCTGAACCAGCCAAGTAGCGTGCAGGACGACGGCCCTATGGGTTGTAAACTGCTTTTATAGGGGGATAAAGTGTGCCACGTGTGGCATATTGCAGGTACCCTATGAATAAGGACCGGCTAATTCCGTGCCAGCAGCCGCGGTAATACGGAAGGTCCGGGCGTTATCCGGATTTATTGGGTTTAAAGGGAGCGTAGGCCGTCTTATAAGCGTGTTGTGAAATGTCGTGGCTCAACCTGGGCATTGCAGCGCGAACTGTGAGACTTGAGTGCGCAGGAAGTAGGCGGAATTCGTCGTGTAGCGGTGAAATGCTTAGATATGACGAAGAACTCCGATTGCGAAGGCAGCCTGCTGTAGCGCAACTGACGCTGAAG…
ASV31449	TGAGGAATATTGGTCAATGGACGGGAGTCTGAACCAGCCAAGTAGCGTGCAGGATGACGGCCCTATGGGTTGTAAACTGCTTTTATAGGGGGATAAAGTGTGCCACGTGTGGCATATTGCAGGTACCCTATGAATAAGGACCGGCTAATTCCGTGCCAGCAGCCGCGGTAATACGGAAGGTCCGGGCGTTATCCGGATTTATTGGGTTTAAAGGGAGCGTAGGCCGTCTTATAAGCGTGTTGTGAAATGTCGTGGCTCAACCTGGGCATTGCAGCGCGAACTGTGAGACTTGAGTGCGCAGGAAGTAGGCGGAATTCGTCGTGTAGCGGTGAAATGCTTAGATATGACGAAGAACTCCGATTGCGAAGGCAGCCTGCTGTAGCGCAACTGACGCTGAAG…
ASV2164	TGAGGAATATTGGTCAATGGGCGGAAGCCTGAACCAGCCAAGTAGCGTGCAGGACGACGGCCCTATGGGTTGTAAACTGCTTTTATGCGGGGATAAAGTGGGCCACGTGTGGCCTTTTGCAGGTACCGCATGAATAAGGACCGGCTAATTCCGTGCCAGCAGCCGCGGTAATACGGAAGGTCCGGGCGTTATCCGGATTTATTGGGTTTAAAGGGAGCGCAGGCCGCCGGGCAAGCGTGTTGTGAAATGCAGTCGCTCAACGTCTGCACTGCAGCGCGAACTGCCCAGCTTGAGTGCGCGCAACGTTGGCGGAATTCGCCGTGTAGCGGTGAAATGCTTAGATATGGCGAAGAACTCCGATTGCGAAGGCAGCTGACGGGTGCGTAACTGACGCTCATG…
ASV8797	TGAGGAATATTGGTCAATGGGCGGAAGCCTGAACCAGCCAAGTAGCGTGCAGGACGACGGCCCTATGGGTTGTAAACTGCTTTTATGCGGGGATAAAGTGGGCCACGCGTGGCCTTTTGCAGGTACCGCATGAATAAGGACCGGCTAATTCCGTGCCAGCAGCCGCGGTAATACGGAAGGTCCGGGCGGTATCCGGATTTATTGGGTTTAAAGGGAGCGCAGGCCGCCGGGCAAGCGTGTTGTGAAATGCAGTCGCTCAACGTCTGCACTGCAGCGCGAACTGCCCAGCTTGAGTGCGCGCAACGTTGGCGGAATTCGCCGTGTAGCGGTGAAATGCTTAGATATGGCGAAGAACTCCGATTGCGAAGGCAGCTGACGGGTGCGTAACTGACGCTCATG…
ASV11952	TGGGGAATATTGCACAATGGGCGAAAGCCTGATGCAGCAACGCCGCGTGAGCGATGAAGGCCTTCGGGTCGTAAAGCTCTGTCCTCAAGGAAGATAATGACGGTACTTGAGGAGGAAGCCCCGGCTAACTACGTGCCAGCAGCCGCGGTAATACGGAAGGTCCGGGCGTTATCCGGATTTATTGGGTTTAAAGGGAGCGTAGGCCGGAGATTAAGCGTGTTGTGAAATGTAGTGGCTCAACCTCTGCACTGCAGCGCGAACTGGTCTTCTTGAGTACGCACAACGTGGGCGGAATTCGTGGTGTAGCGGTGAAATGCTTAGATATCACGAAGAACTCCGATTGCGAAGGCAGCTCACGGGAGCGCAACTGACGCTGAAGCTCGAAAGTGCGGGTATCGA…
ASV3865	TCGGGAATATTGCGCAATGGAGGAAACTCTGACGCAGTGACGCCGCGTATAGGATGAAGGTTTTCGGATTGTAAACTATTGTCGTTAGGGAAGATAAAAGACAGTACCTAAGGAGGAAGCTCCGGCTAACTACGTGCCAGCAGCCGCGGTAATACGTAGGGAGCAAGCGTTATCCGGATTTATTGGGTTTAAAGGGAGCGCAGGCCGCCGGGCAAGCGTGTTGTGAAATGCAGTCGCTCAACGTCTGCACTGCAGCGCGAACTGCCCAGCTTGAGTGCGCGCAACGTTGGCGGAATTCGCCGTGTAGCGGTGAAATGCTTAGATATGGCGAAGAACTCCGATTGCGAAGGCAGCTGACGGGTGCGTAACTGACGCTCATGCTCGAAAGTGCGGGTATCG…
ASV2864	TGGGGAATATTGCACAATGGGCGAAAGCCTGATGCAGCAACGCCGCGTGAGCGATGAAGGCCTTCGGGTCGTAAAGCTCTGTCCTCAAGGAAGATAATGACGGTACCTGAGGAGGAAGCCACGGCTAACTACGTGCCAGCAGCCGCGGTAATACGTAGGTGGCGAGCGTTGTCCGGATTTATTGGGTTTAAAGGGAGCGTAGGCCGGAGATTAAGCGTGTTGTGAAATGTAGTGGCTCAACCTCTGCACTGCAGCGCGAACTGGTCTTCTTGAGTACGCACAACGTGGGCGGAATTCGTGGTGTAGCGGTGAAATGCTTAGATATCACGAAGAACTCCGATTGCGAAGGCAGCTCACGGGAGCGCAACTGACGCTGAAGCTCGAAAGTGCGGGTATCGA…
